# Supplementary material for: Phenotypic and Genotypic Characterization of Recently Isolated Multidrug-Resistant Acinetobacter baumannii Clinical and Aquatic Strains and Demonstration of Silver Nanoparticle Potency
Source: Microorganisms. 2023 Sep 28;11(10):2439. doi: 10.3390/microorganisms11102439 (PMC10609299; doi:10.3390/microorganisms11102439)
Supplement: Supplementary file 1 [file microorganisms-11-02439-s001.zip]

Archive with 1 entries (1 files):
- microorganisms-2609891-supplementary.pdf
